# Supplementary material for: Detection of SARS-CoV-2-Specific Secretory IgA and Neutralizing Antibodies in the Nasal Secretions of Exposed Seronegative Individuals
Source: Viruses. 2024 May 27;16(6):852. doi: 10.3390/v16060852 (PMC11209246; doi:10.3390/v16060852)
Supplement: Supplementary file 1 [file viruses-16-00852-s001.zip]

Archive with 2 entries (2 files):
- Fig S1.tiff
- Fig S2.tiff
